# Supplementary material for: Identification of factors associated with residual malaria transmission using school-based serological surveys in settings pursuing elimination
Source: Malar J. 2022 Aug 21;21:242. doi: 10.1186/s12936-022-04260-0 (PMC9392911; doi:10.1186/s12936-022-04260-0)
Supplement: Supplementary file 2 — Additional file 2: Table S3. Malaria infection prevalence by RDT measures of local indicators of spatial association. [file 12936_2022_4260_MOESM2_ESM.xls]

## Sheet: Table S3
Table S3: Malaria infection prevalence by RDT measures of local indicators of spatial association
Fokontany_code	District_code	Fokontany	District	Ii	E.Ii	Var.Ii	Z.Ii	Pr.z...0.
MDG22203090003	MDG22203	Anjama Ivo	Ambositra	0.0952581583731485	-0.00558659217877095	0.0626573111120731	0.402872310510724	0.343521081073558
MDG11104210001	MDG11104	Kianjasoa Kiangara	Ankazobe	-0.889373575603511	-0.00558659217877095	0.468381543093073	-1.2913611430389	0.901710761034441
MDG21208190002	MDG21208	Ambatohazo	Ambohimahasoa	0.179554426603067	-0.00558659217877095	0.13027801644224	0.512940605853858	0.303996434048537
MDG12109230002	MDG12109	Vatolahy	Betafo	0.179554426603067	-0.00558659217877095	0.152818251552295	0.473603644765901	0.317891287946082
MDG12120010009	MDG12120	Maromandray	Mandoto	-0.0616746466739883	-0.00558659217877095	0.23170907443749	-0.116519565063242	0.546379609484275
MDG12109010005	MDG12109	Ankazobe	Betafo	0.135812717268876	-0.00558659217877095	0.0507242454655731	0.627826279977808	0.265058874182103
MDG21208211005	MDG21208	Isaka	Ambohimahasoa	0.0412269970641766	-0.00558659217877095	0.0507242454655731	0.207856754757992	0.41767040817309
MDG22203250001	MDG22203	Ambalamanakana	Ambositra	0.0582631985064328	-0.00558659217877095	0.13027801644224	0.176898401732913	0.429794097028004
MDG22203250005	MDG22203	Ambatomainty	Ambositra	0.0852168047501293	-0.00558659217877095	0.100224369628832	0.286823960935369	0.387123557632258
MDG22203130011	MDG22203	Toareny	Ambositra	0.179554426603067	-0.00558659217877095	0.0507242454655731	0.822043598000311	0.205526042048087
MDG21208212005	MDG21208	Andrefanambositra	Ambohimahasoa	0.446297687183672	-0.00558659217877095	0.081099321656664	1.58678695718155	0.0562804519096639
MDG22203492001	MDG22203	Ampidirana	Ambositra	0.10129701821185	-0.00558659217877095	0.0739274286671008	0.393104771072882	0.347121050193199
MDG11104210007	MDG11104	Ambohimiadana	Ankazobe	-0.764411046949137	-0.00558659217877095	0.23170907443749	-1.57641223652594	0.942534584914263
MDG22203010016	MDG22203	Alakamisy Ambohimiadana	Ambositra	0.179554426603067	-0.00558659217877095	0.0361970351133122	0.973119442524463	0.165246971027817
MDG12109150005	MDG12109	Alakamisy Andrianovona	Betafo	0.12998048935765	-0.00558659217877095	0.058149264090062	0.562188730120741	0.28699371952963
MDG11107070009	MDG11107	Ambohimandroso	Anjozorobe	0.179554426603067	-0.00558659217877095	0.100224369628832	0.584811605453443	0.279337199993456
MDG11107070012	MDG11107	Analabe	Anjozorobe	0.179554426603067	-0.00558659217877095	0.13027801644224	0.512940605853858	0.303996434048537
MDG22203190002	MDG22203	Soanierana Volazato	Ambositra	0.179554426603067	-0.00558659217877095	0.0401170760020175	0.92435333738564	0.177651190553449
MDG22203190004	MDG22203	Ampahipeno	Ambositra	0.179554426603067	-0.00558659217877095	0.0380679637192852	0.948905198392237	0.171334415210097
MDG12109170003	MDG12109	Tsarazaza	Betafo	0.179554426603067	-0.00558659217877095	0.184374580706373	0.43117356471733	0.333171086925777
MDG12109170005	MDG12109	Tsarazafy	Betafo	0.179554426603067	-0.00558659217877095	0.081099321656664	0.650120765999681	0.257807108256904
MDG21208150006	MDG21208	Ambalavato	Ambohimahasoa	-0.0204488827401308	-0.00558659217877095	0.0507242454655731	-0.0659899728756641	0.526307095729804
MDG11107190001	MDG11107	Analaroa	Anjozorobe	-0.33774516674127	-0.00558659217877095	0.0897055932441397	-1.10901062447797	0.866287200666077
MDG12109130005	MDG12109	Antanety	Betafo	0.0993244774781442	-0.00558659217877095	0.0476304877053694	0.480705178667475	0.315363025009065
MDG11107190003	MDG11107	Antananarivokely	Anjozorobe	-0.261822042866682	-0.00558659217877095	0.0897055932441397	-0.855518595463278	0.803867942818412
MDG12109290004	MDG12109	Bemasoandro	Betafo	0.179554426603067	-0.00558659217877095	0.152818251552295	0.473603644765901	0.317891287946082
MDG11107230009	MDG11107	Tsarahonenana	Anjozorobe	1.59798759371828	-0.00558659217877095	0.0897055932441397	5.35401144360286	4.30127079871891e-08
MDG11107230001	MDG11107	Ambatomanoina	Anjozorobe	-0.576879568319347	-0.00558659217877095	0.081099321656664	-2.00608935665629	0.977576642393058
MDG22203491002	MDG22203	Itandroka	Ambositra	0.000741676865962405	-0.00558659217877095	0.0897055932441397	0.0211288166033594	0.491571448848719
MDG12109190003	MDG12109	Korosovola	Betafo	0.0764016348710234	-0.00558659217877095	0.0626573111120731	0.327540960589939	0.371629383921922
MDG21208150002	MDG21208	Antetindravita	Ambohimahasoa	-0.019284397154376	-0.00558659217877095	0.0401170760020175	-0.068389014100533	0.527262016583115
MDG21208190001	MDG21208	Sahanimira	Ambohimahasoa	0.179554426603067	-0.00558659217877095	0.0897055932441397	0.618148597025304	0.268238695204463
MDG21208230001	MDG21208	Ambohinamboarina	Ambohimahasoa	0.129269980107534	-0.00558659217877095	0.058149264090062	0.559242289963329	0.287998187473825
MDG22203010017	MDG22203	Ankorombe	Ambositra	0.179554426603067	-0.00558659217877095	0.0361970351133122	0.973119442524463	0.165246971027817
MDG12120090008	MDG12120	Andratsaimahamasina	Mandoto	0.179554426603067	-0.00558659217877095	0.184374580706373	0.43117356471733	0.333171086925777
MDG11104190005	MDG11104	Ambatoharanana	Ankazobe	2.87744584435623	-0.00558659217877095	0.941726480404239	2.9708938677198	0.00148467188554954
MDG12109070008	MDG12109	Soavina Belanitra	Betafo	0.179554426603067	-0.00558659217877095	0.0739274286671008	0.680925892552196	0.247959191739402
MDG22203130002	MDG22203	Tsaingy	Ambositra	0.179554426603067	-0.00558659217877095	0.0380679637192852	0.948905198392237	0.171334415210097
MDG11107330005	MDG11107	Maherirano	Anjozorobe	1.28567279827583	-0.00558659217877095	0.081099321656664	4.53424394847814	2.89050919186079e-06
MDG11107330001	MDG11107	Ambohimirary	Anjozorobe	-0.43067321964459	-0.00558659217877095	0.081099321656664	-1.49268728066116	0.932240467821326
MDG21208212003	MDG21208	Vohitrarivo	Ambohimahasoa	0.00720797325374688	-0.00558659217877095	0.100224369628832	0.0404146547367054	0.483881273502155
MDG11104050011	MDG11104	Sambaina	Ankazobe	-0.0198924859459611	-0.00558659217877095	0.113372840109698	-0.0424874320062131	0.516944934744793
MDG11107212001	MDG11107	Belanitra	Anjozorobe	2.41806891901652	-0.00558659217877095	0.100224369628832	7.65568797176373	9.61400366389654e-15
MDG12109130002	MDG12109	Marolaona	Betafo	-0.434604384102553	-0.00558659217877095	0.0507242454655731	-1.90487948915711	0.971602130994549
MDG21208170007	MDG21208	Manaovasoa	Ambohimahasoa	0.0152121501293866	-0.00558659217877095	0.0423710995130231	0.101042063569797	0.459758534560885
MDG12120090012	MDG12120	Antanetikely	Mandoto	0.179554426603067	-0.00558659217877095	0.113372840109698	0.549854946154782	0.29120943409742
MDG11107250004	MDG11107	Besorindrana	Anjozorobe	0.179554426603067	-0.00558659217877095	0.23170907443749	0.384619348593465	0.350259728400922
MDG11107250002	MDG11107	Andranomisa Ambany	Anjozorobe	0.058113453101871	-0.00558659217877095	0.152818251552295	0.16294916067311	0.435279231721506
MDG21208030005	MDG21208	Ambalavola	Ambohimahasoa	0.061471406146985	-0.00558659217877095	0.0423710995130231	0.325773473669936	0.372297874885659
MDG11107211001	MDG11107	Antanetibe	Anjozorobe	1.80584778628175	-0.00558659217877095	0.152818251552295	4.63377553789995	1.79528152824874e-06
MDG12109250008	MDG12109	Ambalavato	Betafo	-0.0539555819193868	-0.00558659217877095	0.310599897322684	-0.0867893353915775	0.534580517619506
MDG21208230003	MDG21208	Ampilanonana	Ambohimahasoa	0.348317175562441	-0.00558659217877095	0.081099321656664	1.2427294074967	0.106983781722724
MDG21208072007	MDG21208	Andraina	Ambohimahasoa	0.0602376512073839	-0.00558659217877095	0.0678589038297782	0.252686741982539	0.40025514692495
MDG21208072001	MDG21208	Antsiho	Ambohimahasoa	0.0602376512073839	-0.00558659217877095	0.0678589038297782	0.252686741982539	0.40025514692495
MDG22203410001	MDG22203	Antoetra	Ambositra	-0.28043150528104	-0.00558659217877095	0.100224369628832	-0.86816252789151	0.807347317632766
MDG11104050009	MDG11104	Ambohibary	Ankazobe	-0.127070316156475	-0.00558659217877095	0.13027801644224	-0.336575521667266	0.631781544250824
MDG12109030005	MDG12109	Manataokafa	Betafo	0.140417107725107	-0.00558659217877095	0.0448623886567661	0.689322833783656	0.24531006590472
MDG22203390005	MDG22203	Farihilalina	Ambositra	0.0734246020185121	-0.00558659217877095	0.113372840109698	0.23465732346523	0.407237356906863
MDG22203491001	MDG22203	Ambohimitombo	Ambositra	-0.246459575927372	-0.00558659217877095	0.13027801644224	-0.667348246384145	0.747725142258449
MDG12109090001	MDG12109	Antsoso	Betafo	0.138242812231887	-0.00558659217877095	0.0476304877053694	0.659029974348415	0.254938260396608
MDG21208270006	MDG21208	Iasana	Ambohimahasoa	-0.0230811556413731	-0.00558659217877095	0.23170907443749	-0.0363439050254007	0.514495929050207
MDG11107130005	MDG11107	Ambohitsaratany	Anjozorobe	-0.248968082895623	-0.00558659217877095	0.100224369628832	-0.768777882180136	0.778987409409318
MDG22203230005	MDG22203	Marofototra Miray	Ambositra	0.134835907522372	-0.00558659217877095	0.0401170760020175	0.701087242021368	0.241624285849317
MDG12109270010	MDG12109	Amboanjobe	Betafo	0.105193520734942	-0.00558659217877095	0.0897055932441397	0.369872499495147	0.355738746418554
MDG12109250009	MDG12109	Faravohitra	Betafo	-0.0894605624699255	-0.00558659217877095	0.184374580706373	-0.195333476046423	0.577434054151406
MDG12120050003	MDG12120	Antsahavory	Mandoto	0.204719953983757	-0.00558659217877095	0.23170907443749	0.436899220508706	0.33109221863494
MDG11107130003	MDG11107	Vohitrandriana	Anjozorobe	-0.248968082895623	-0.00558659217877095	0.100224369628832	-0.768777882180136	0.778987409409318
MDG11107110002	MDG11107	Morarano Sud	Anjozorobe	0.179554426603067	-0.00558659217877095	0.13027801644224	0.512940605853858	0.303996434048537
MDG22203030012	MDG22203	Tsaratanana	Ambositra	0.179554426603067	-0.00558659217877095	0.0361970351133122	0.973119442524463	0.165246971027817
MDG11104110012	MDG11104	Ambohitrimangalaza	Ankazobe	0.0277081788538915	-0.00558659217877095	0.184374580706373	0.0775399487755689	0.469097006196351
MDG11107270001	MDG11107	Amboasary Nord	Anjozorobe	0.231989038825412	-0.00558659217877095	0.100224369628832	0.75043870395835	0.2264952639292
MDG11107270003	MDG11107	Manakana	Anjozorobe	-0.043099729418289	-0.00558659217877095	0.113372840109698	-0.111411205321484	0.544354862590705
MDG11104110005	MDG11104	Volaniray	Ankazobe	0.0530158868120875	-0.00558659217877095	0.152818251552295	0.149909230407186	0.440418114601712
MDG22203390004	MDG22203	Miandritsara	Ambositra	0.0852168047501293	-0.00558659217877095	0.100224369628832	0.286823960935369	0.387123557632258
MDG21208010009	MDG21208	Andondona	Ambohimahasoa	0.101998522595873	-0.00558659217877095	0.0423710995130231	0.52265766098558	0.300606253365836
MDG21208010007	MDG21208	Avaratsena	Ambohimahasoa	0.061471406146985	-0.00558659217877095	0.0423710995130231	0.325773473669936	0.372297874885659
MDG12120050001	MDG12120	Antanambao Ambary	Mandoto	-0.255564406691974	-0.00558659217877095	0.23170907443749	-0.51931389820308	0.698229068475064
MDG21208270001	MDG21208	Tsimanavakavaka	Ambohimahasoa	-0.047031483261176	-0.00558659217877095	0.13027801644224	-0.114824730258217	0.545707976604931
MDG22203450001	MDG22203	Ambohimanjaka	Ambositra	0.179554426603067	-0.00558659217877095	0.468381543093073	0.27052210783987	0.393379305575044
MDG22202090001	MDG22202	Ambondromisotra	Ambatofinandrahana	0.179554426603067	-0.00558659217877095	0.23170907443749	0.384619348593465	0.350259728400922
MDG12109190005	MDG12109	Soavina II	Betafo	0.0892957338375289	-0.00558659217877095	0.0542047229458022	0.407536731738224	0.341806910870779
MDG11107099012	MDG11107	Anosimanarivo	Anjozorobe	0.179554426603067	-0.00558659217877095	0.310599897322684	0.332201810704817	0.369868438292524
MDG22203110001	MDG22203	Imerina Imady	Ambositra	0.179554426603067	-0.00558659217877095	0.0401170760020175	0.92435333738564	0.177651190553449
MDG22202090002	MDG22202	Mahazina	Ambatofinandrahana	0.179554426603067	-0.00558659217877095	0.23170907443749	0.384619348593465	0.350259728400922
MDG21208030006	MDG21208	Soafandry	Ambohimahasoa	0.0933811999284071	-0.00558659217877095	0.0476304877053694	0.453472930385575	0.325104115640625
MDG11104190001	MDG11104	Antakavana	Ankazobe	2.87744584435623	-0.00558659217877095	0.941726480404239	2.9708938677198	0.00148467188554954
MDG12109290001	MDG12109	Inanantonana	Betafo	0.179554426603067	-0.00558659217877095	0.113372840109698	0.549854946154782	0.29120943409742
MDG11104071002	MDG11104	Mangabe	Ankazobe	0.668746675268059	-0.00558659217877095	0.152818251552295	1.72499155158072	0.0422644975300824
MDG11107212002	MDG11107	Mahamaintiomby	Anjozorobe	2.08561576825708	-0.00558659217877095	0.100224369628832	6.60555622833424	1.980137778407e-11
MDG11104230001	MDG11104	Miantso Lovasoa	Ankazobe	0.179554426603067	-0.00558659217877095	0.310599897322684	0.332201810704817	0.369868438292524
MDG12109090003	MDG12109	Ambatombano	Betafo	0.138242812231887	-0.00558659217877095	0.0476304877053694	0.659029974348415	0.254938260396608
MDG12109070001	MDG12109	Alakamisy Anativato	Betafo	0.179554426603067	-0.00558659217877095	0.0542047229458022	0.795214123356057	0.213244478811834
MDG22203090012	MDG22203	Ampiterena	Ambositra	0.179554426603067	-0.00558659217877095	0.0448623886567661	0.874100668683811	0.191031716690816
MDG22202010010	MDG22202	Sambalahy	Ambatofinandrahana	0.179554426603067	-0.00558659217877095	0.310599897322684	0.332201810704817	0.369868438292524
MDG22202070010	MDG22202	Soanafindra	Ambatofinandrahana	-0.0564751244407054	-0.00558659217877095	0.184374580706373	-0.11851393064044	0.5471697710852
MDG22203050001	MDG22203	Ambatomenaloha	Ambositra	0.179554426603067	-0.00558659217877095	0.0380679637192852	0.948905198392237	0.171334415210097
MDG22203050005	MDG22203	Ampanasamaina	Ambositra	0.179554426603067	-0.00558659217877095	0.0344820172245036	0.997025617027949	0.159376037884565
MDG12109230004	MDG12109	Ranomainty	Betafo	0.179554426603067	-0.00558659217877095	0.152818251552295	0.473603644765901	0.317891287946082
MDG21208290001	MDG21208	Fiadanana I	Ambohimahasoa	0.108801210213364	-0.00558659217877095	0.0739274286671008	0.420704266150388	0.336985522774486
MDG21208290013	MDG21208	Mahatsiaro	Ambohimahasoa	0.102369099632482	-0.00558659217877095	0.081099321656664	0.379085291396495	0.352312264184863
MDG11107019001	MDG11107	Anjozorobe	Anjozorobe	0.179554426603067	-0.00558659217877095	0.100224369628832	0.584811605453443	0.279337199993456
MDG11107019017	MDG11107	Ampilanonana	Anjozorobe	0.179554426603067	-0.00558659217877095	0.0897055932441397	0.618148597025304	0.268238695204463
MDG12109110001	MDG12109	Tritriva	Betafo	0.179554426603067	-0.00558659217877095	0.0739274286671008	0.680925892552196	0.247959191739402
MDG22202050001	MDG22202	Fenoarivo	Ambatofinandrahana	0.179554426603067	-0.00558659217877095	0.941726480404239	0.190783256682129	0.424347703485518
MDG11107310012	MDG11107	Ankazongoaika	Anjozorobe	0.641880648373493	-0.00558659217877095	0.100224369628832	2.04517809676774	0.0204186515325714
MDG11107310013	MDG11107	Andrebakely	Anjozorobe	1.17960399551668	-0.00558659217877095	0.100224369628832	3.74370420406522	9.06635529064679e-05
MDG22202050004	MDG22202	Tsinjavina	Ambatofinandrahana	0.179554426603067	-0.00558659217877095	0.941726480404239	0.190783256682129	0.424347703485518
MDG12109050002	MDG12109	Miantsoarivo	Betafo	0.138242812231887	-0.00558659217877095	0.0476304877053694	0.659029974348415	0.254938260396608
MDG22203230010	MDG22203	Tsimatahodalana	Ambositra	0.134835907522372	-0.00558659217877095	0.0401170760020175	0.701087242021368	0.241624285849317
MDG22203170002	MDG22203	Ilampy	Ambositra	0.179554426603067	-0.00558659217877095	0.0448623886567661	0.874100668683811	0.191031716690816
MDG22202070011	MDG22202	Lovasoa Tsihadino	Ambatofinandrahana	-0.0564751244407054	-0.00558659217877095	0.184374580706373	-0.11851393064044	0.5471697710852
MDG12109030004	MDG12109	Andranomafana	Betafo	0.140417107725107	-0.00558659217877095	0.0448623886567661	0.689322833783656	0.24531006590472
MDG21208110010	MDG21208	Andranomavo	Ambohimahasoa	-0.0342563402151198	-0.00558659217877095	0.0448623886567661	-0.135357610617336	0.553835431275557
MDG21208252001	MDG21208	Camp Robin	Ambohimahasoa	0.0536055176540982	-0.00558659217877095	0.0739274286671008	0.217701298638138	0.41383092589032
MDG11107211004	MDG11107	Ambohijavona	Anjozorobe	2.56967191157117	-0.00558659217877095	0.184374580706373	5.99750069669274	1.0018875337455e-09
MDG11104010014	MDG11104	Ambatomitsangana	Ankazobe	2.00459179787584	-0.00558659217877095	0.184374580706373	4.68148975230017	1.42398818164599e-06
MDG11104010015	MDG11104	Voninahitrinitany I	Ankazobe	-0.885570925682934	-0.00558659217877095	0.23170907443749	-1.82811460880881	0.966233823550617
MDG11104072001	MDG11104	Miarinarivo Sud	Ankazobe	-0.280814989321214	-0.00558659217877095	0.184374580706373	-0.640977401378464	0.739231317210662
MDG11104030002	MDG11104	Maharidaza	Ankazobe	6.66252249711072	-0.00558659217877095	0.310599897322684	11.9647062980109	2.71948486235236e-33
MDG11104030001	MDG11104	Talata Angavo	Ankazobe	10.1824683986282	-0.00558659217877095	0.310599897322684	18.2806076026537	5.90515173167805e-75
MDG11107099001	MDG11107	Ambongamarina	Anjozorobe	0.179554426603067	-0.00558659217877095	0.310599897322684	0.332201810704817	0.369868438292524
MDG22202110007	MDG22202	Antsoamaina	Ambatofinandrahana	0.179554426603067	-0.00558659217877095	0.310599897322684	0.332201810704817	0.369868438292524
MDG22203150020	MDG22203	Manarinony	Ambositra	0.179554426603067	-0.00558659217877095	0.0423710995130231	0.899430855576024	0.18421160506778
MDG22203290001	MDG22203	Ilaka Centre	Ambositra	0.179554426603067	-0.00558659217877095	0.23170907443749	0.384619348593465	0.350259728400922
MDG11104230007	MDG11104	Soavina	Ankazobe	0.179554426603067	-0.00558659217877095	0.310599897322684	0.332201810704817	0.369868438292524
MDG11104150001	MDG11104	Tsaramasoandro	Ankazobe	0.179554426603067	-0.00558659217877095	0.468381543093073	0.27052210783987	0.393379305575044
MDG11107350001	MDG11107	Marotsipoy	Anjozorobe	0.179554426603067	-0.00558659217877095	0.468381543093073	0.27052210783987	0.393379305575044
MDG11107350005	MDG11107	Ankokaina	Anjozorobe	0.0338252584016318	-0.00558659217877095	0.184374580706373	0.091785970600514	0.463434045422237
MDG12120070001	MDG12120	Anjoma Ramartina	Mandoto	-0.630987902374694	-0.00558659217877095	0.941726480404239	-0.644460635884505	0.740361612164208
MDG12120150003	MDG12120	Andromba	Mandoto	0.179554426603067	-0.00558659217877095	0.23170907443749	0.384619348593465	0.350259728400922
MDG12120150007	MDG12120	Antanambe	Mandoto	0.179554426603067	-0.00558659217877095	0.152818251552295	0.473603644765901	0.317891287946082
MDG12109050001	MDG12109	Ambohijato	Betafo	0.133078860435489	-0.00558659217877095	0.0542047229458022	0.595593170362508	0.275723520137128
MDG12120070003	MDG12120	Tsaramiakatra	Mandoto	-0.630987902374694	-0.00558659217877095	0.941726480404239	-0.644460635884505	0.740361612164208
MDG21208130003	MDG21208	Tsarafidifototra II	Ambohimahasoa	-0.397977335764205	-0.00558659217877095	0.0678589038297782	-1.50631338060415	0.934006627597664
MDG21208130001	MDG21208	Tsarafidifototra I	Ambohimahasoa	-0.412122141314538	-0.00558659217877095	0.0626573111120731	-1.62409956977136	0.947822720103835
MDG11104090001	MDG11104	Fihaonana	Ankazobe	0.0846505217598324	-0.00558659217877095	0.113372840109698	0.267997463513693	0.394350635583667
MDG12109150001	MDG12109	Manohisoa	Betafo	0.135812717268876	-0.00558659217877095	0.0507242454655731	0.627826279977808	0.265058874182103
MDG22203430001	MDG22203	Mahazina	Ambositra	-0.01713686593341	-0.00558659217877095	0.152818251552295	-0.029546406216371	0.51178559586389
MDG22203410004	MDG22203	Faliarivo	Ambositra	-0.267477447739695	-0.00558659217877095	0.23170907443749	-0.544062525588246	0.706800776467296
MDG12109211001	MDG12109	Mahaiza	Betafo	0.133078860435489	-0.00558659217877095	0.0542047229458022	0.595593170362508	0.275723520137128
MDG12109211007	MDG12109	Mahazina	Betafo	0.179554426603067	-0.00558659217877095	0.0678589038297782	0.710721133076492	0.238628530613242
MDG11107150004	MDG11107	Andohala	Anjozorobe	-0.043099729418289	-0.00558659217877095	0.113372840109698	-0.111411205321484	0.544354862590705
MDG11107150001	MDG11107	Betatao	Anjozorobe	-0.149578548041973	-0.00558659217877095	0.152818251552295	-0.368341470531398	0.643690683095464
MDG22203170008	MDG22203	Manarintsoa	Ambositra	0.179554426603067	-0.00558659217877095	0.0423710995130231	0.899430855576024	0.18421160506778
MDG11107170004	MDG11107	Ankazoandrano	Anjozorobe	0.179554426603067	-0.00558659217877095	0.13027801644224	0.512940605853858	0.303996434048537
MDG11107170003	MDG11107	Analanakondro	Anjozorobe	0.179554426603067	-0.00558659217877095	0.13027801644224	0.512940605853858	0.303996434048537
MDG22203210009	MDG22203	Fandraofana	Ambositra	0.138724474398954	-0.00558659217877095	0.0361970351133122	0.758513189471561	0.224071910069719
MDG11104071004	MDG11104	Ambohimanoro	Ankazobe	-0.160565386548853	-0.00558659217877095	0.100224369628832	-0.489537100655178	0.687769252498271
MDG22203210004	MDG22203	Ambatovihina	Ambositra	0.179554426603067	-0.00558659217877095	0.0361970351133122	0.973119442524463	0.165246971027817
MDG21208252006	MDG21208	Tambohobe	Ambohimahasoa	0.119340943811141	-0.00558659217877095	0.081099321656664	0.438681746090627	0.330446077722932
MDG21208071005	MDG21208	Vondrombe	Ambohimahasoa	0.0883121865946035	-0.00558659217877095	0.0507242454655731	0.416919440427493	0.33836866672377
MDG12120130003	MDG12120	Ambohitrandriana	Mandoto	-0.106910761935794	-0.00558659217877095	0.184374580706373	-0.23597311797036	0.593273235033823
MDG21208170011	MDG21208	Sahamadio	Ambohimahasoa	0.0740121885864586	-0.00558659217877095	0.0380679637192852	0.407968462908878	0.341648414218093
MDG22203450002	MDG22203	Sahamalola	Ambositra	0.179554426603067	-0.00558659217877095	0.941726480404239	0.190783256682129	0.424347703485518
MDG21208211006	MDG21208	Ampangabe	Ambohimahasoa	0.495015606075161	-0.00558659217877095	0.0897055932441397	1.67140998010327	0.047320362992749
MDG21208251001	MDG21208	Tsimialonjafy Tomboarivo	Ambohimahasoa	-0.0680758934465178	-0.00558659217877095	0.0897055932441397	-0.208639199254199	0.582635046323738
MDG11104072006	MDG11104	Tsarahonenana	Ankazobe	-0.0735226529788923	-0.00558659217877095	0.310599897322684	-0.121898877722751	0.548510447776128
MDG22202030001	MDG22202	Itremo	Ambatofinandrahana	0.179554426603067	-0.00558659217877095	0.468381543093073	0.27052210783987	0.393379305575044
MDG21208050003	MDG21208	Tsiandatsiana	Ambohimahasoa	0.0190194763131629	-0.00558659217877095	0.0423710995130231	0.119538378808108	0.452424418056611
MDG22203150002	MDG22203	Soarano	Ambositra	0.179554426603067	-0.00558659217877095	0.0739274286671008	0.680925892552196	0.247959191739402
MDG22202030004	MDG22202	Ifasina	Ambatofinandrahana	0.179554426603067	-0.00558659217877095	0.468381543093073	0.27052210783987	0.393379305575044
MDG12120130001	MDG12120	Vasiana	Mandoto	-0.255564406691974	-0.00558659217877095	0.23170907443749	-0.51931389820308	0.698229068475064
MDG21208090004	MDG21208	Amboditanjona	Ambohimahasoa	0.0761465545934751	-0.00558659217877095	0.058149264090062	0.338942562397173	0.367326500027921
MDG11104150013	MDG11104	Manerinerina	Ankazobe	-0.764411046949137	-0.00558659217877095	0.23170907443749	-1.57641223652594	0.942534584914263
MDG12109270004	MDG12109	Talatan'antoby	Betafo	0.096931197860706	-0.00558659217877095	0.100224369628832	0.323826636447173	0.373034644456784
MDG22203110008	MDG22203	Mandritsara	Ambositra	0.179554426603067	-0.00558659217877095	0.0380679637192852	0.948905198392237	0.171334415210097
MDG12120010013	MDG12120	Mananjara Tsarahafatra	Mandoto	-0.110524795593627	-0.00558659217877095	0.152818251552295	-0.268439246685924	0.605819383403052
MDG12109010003	MDG12109	Ambohiambo	Betafo	0.138242812231887	-0.00558659217877095	0.0476304877053694	0.659029974348415	0.254938260396608
MDG22203310006	MDG22203	Ambatonandriana	Ambositra	-1.0005933286158	-0.00558659217877095	0.184374580706373	-2.31726391207152	0.989755320062852
MDG21208110011	MDG21208	Tamiana	Ambohimahasoa	0.000604097190732159	-0.00558659217877095	0.0448623886567661	0.0292279136903359	0.48834140941715
MDG22203290018	MDG22203	Antanimenakely	Ambositra	-0.01713686593341	-0.00558659217877095	0.152818251552295	-0.029546406216371	0.51178559586389
MDG22203030014	MDG22203	Antsahavita	Ambositra	0.179554426603067	-0.00558659217877095	0.0380679637192852	0.948905198392237	0.171334415210097
MDG21208050001	MDG21208	Ankerana	Ambohimahasoa	0.0190194763131629	-0.00558659217877095	0.0423710995130231	0.119538378808108	0.452424418056611
MDG11107110006	MDG11107	Ampatsikahitra	Anjozorobe	0.179554426603067	-0.00558659217877095	0.152818251552295	0.473603644765901	0.317891287946082
MDG22202010006	MDG22202	Vinany	Ambatofinandrahana	0.179554426603067	-0.00558659217877095	0.468381543093073	0.27052210783987	0.393379305575044
MDG21208071010	MDG21208	Ambohimanarivo	Ambohimahasoa	0.0933811999284071	-0.00558659217877095	0.0476304877053694	0.453472930385575	0.325104115640625
MDG22203070002	MDG22203	Ambohimandroso	Ambositra	0.179554426603067	-0.00558659217877095	0.0476304877053694	0.84832083786056	0.198129657873685
MDG22203070001	MDG22203	Firaisantsoa I	Ambositra	0.179554426603067	-0.00558659217877095	0.0380679637192852	0.948905198392237	0.171334415210097
MDG11104090005	MDG11104	Tsimialona	Ankazobe	0.0846505217598324	-0.00558659217877095	0.113372840109698	0.267997463513693	0.394350635583667
MDG21208212001	MDG21208	Manjaka	Ambohimahasoa	-0.632926487306044	-0.00558659217877095	0.184374580706373	-1.46100729406787	0.927993280142642
