# Supplementary material for: Identification of factors associated with residual malaria transmission using school-based serological surveys in settings pursuing elimination
Source: Malar J. 2022 Aug 21;21:242. doi: 10.1186/s12936-022-04260-0 (PMC9392911; doi:10.1186/s12936-022-04260-0)
Supplement: Supplementary file 3 — Additional file 3: Table S4. PfAMA1 Ab seroprevalence measures of local indicators of spatial association. [file 12936_2022_4260_MOESM3_ESM.xls]

## Sheet: Table S4
Table S4: PfAMA1 Ab seroprevalence measures of local indicators of spatial association
Fokontany_code	District_code	Fokontany	District	Ii	E.Ii	Var.Ii	Z.Ii	Pr.z...0.
MDG22203090003	MDG22203	Anjama Ivo	Ambositra	0.423561474554685	-0.00558659217877095	0.0654119727439514	1.67794815085383	0.0466786106961687
MDG11104210001	MDG11104	Kianjasoa Kiangara	Ankazobe	1.87876429011621	-0.00558659217877095	0.490708800530403	2.68998496067332	0.00357276196063632
MDG21208190002	MDG21208	Ambatohazo	Ambohimahasoa	0.806790573374919	-0.00558659217877095	0.136294777375027	2.20048341872113	0.0138863075478338
MDG12109230002	MDG12109	Vatolahy	Betafo	0.73530267679561	-0.00558659217877095	0.159922378918718	1.85267262211624	0.0319646482096991
MDG12120010009	MDG12120	Maromandray	Mandoto	1.08971456938776	-0.00558659217877095	0.242618984321639	2.22367420437354	0.0130851859995585
MDG12109010005	MDG12109	Ankazobe	Betafo	-0.160533514121252	-0.00558659217877095	0.0529032425149382	-0.673661623526798	0.749736767266187
MDG21208211005	MDG21208	Isaka	Ambohimahasoa	-0.181664822663492	-0.00558659217877095	0.0529032425149382	-0.765534062432654	0.778023204346969
MDG22203250001	MDG22203	Ambalamanakana	Ambositra	0.0972360012039329	-0.00558659217877095	0.136294777375027	0.278515228396817	0.390308438375584
MDG22203250005	MDG22203	Ambatomainty	Ambositra	-0.063791876155767	-0.00558659217877095	0.104791308650104	-0.179804178635189	0.571346848495939
MDG22203130011	MDG22203	Toareny	Ambositra	0.278784474222242	-0.00558659217877095	0.0529032425149382	1.23635805006096	0.108162751033719
MDG21208212005	MDG21208	Andrefanambositra	Ambohimahasoa	-0.000786276837530576	-0.00558659217877095	0.0847436467342447	0.016489830573307	0.49342180750667
MDG22203492001	MDG22203	Ampidirana	Ambositra	-0.0186756645329932	-0.00558659217877095	0.0772257735157973	-0.0471007404910631	0.518783531416094
MDG11104210007	MDG11104	Ambohimiadana	Ankazobe	2.23081712283823	-0.00558659217877095	0.242618984321639	4.54033413471039	2.80825741170359e-06
MDG22203010016	MDG22203	Alakamisy Ambohimiadana	Ambositra	0.40138057349953	-0.00558659217877095	0.0376752231057046	2.09667663313515	0.0180111051845167
MDG12109150005	MDG12109	Alakamisy Andrianovona	Betafo	0.0497823503472553	-0.00558659217877095	0.0606864524352131	0.224760688539877	0.411082724803746
MDG11107070009	MDG11107	Ambohimandroso	Anjozorobe	0.778020524007338	-0.00558659217877095	0.104791308650104	2.42067084414909	0.00774594887245439
MDG11107070012	MDG11107	Analabe	Anjozorobe	0.833975370470266	-0.00558659217877095	0.136294777375027	2.27411879128708	0.0114794225804205
MDG22203190002	MDG22203	Soanierana Volazato	Ambositra	0.340359140314985	-0.00558659217877095	0.0417843712002597	1.69239230544677	0.0452855992420665
MDG22203190004	MDG22203	Ampahipeno	Ambositra	0.0653404459226517	-0.00558659217877095	0.0396364074235604	0.35625804655379	0.360823662419009
MDG12109170003	MDG12109	Tsarazaza	Betafo	0.713482260756263	-0.00558659217877095	0.193001021079887	1.63678137296035	0.0508380795752994
MDG12109170005	MDG12109	Tsarazafy	Betafo	0.507214716327405	-0.00558659217877095	0.0847436467342447	1.76155233436226	0.0390724816923108
MDG21208150006	MDG21208	Ambalavato	Ambohimahasoa	0.0973964027778038	-0.00558659217877095	0.0529032425149382	0.447738430091898	0.327170991559492
MDG11107190001	MDG11107	Analaroa	Anjozorobe	-0.0125199168747614	-0.00558659217877095	0.0937650945963815	-0.0226423208992775	0.509032207362518
MDG12109130005	MDG12109	Antanety	Betafo	-0.0847707068131347	-0.00558659217877095	0.0496602383814903	-0.355331463989223	0.638829356714772
MDG11107190003	MDG11107	Antananarivokely	Anjozorobe	-0.100739682570655	-0.00558659217877095	0.0937650945963815	-0.310743676616926	0.622002254653294
MDG12109290004	MDG12109	Bemasoandro	Betafo	0.0354073415101296	-0.00558659217877095	0.159922378918718	0.102509702594843	0.459176055932103
MDG11107230009	MDG11107	Tsarahonenana	Anjozorobe	0.453004278740621	-0.00558659217877095	0.0937650945963815	1.49763095140213	0.0671145802834094
MDG11107230001	MDG11107	Ambatomanoina	Anjozorobe	0.114521303254558	-0.00558659217877095	0.0847436467342447	0.412589320788308	0.339953763390197
MDG22203491002	MDG22203	Itandroka	Ambositra	0.353485738563543	-0.00558659217877095	0.0937650945963815	1.17263092314438	0.120471921587851
MDG12109190003	MDG12109	Korosovola	Betafo	-0.0241187498556662	-0.00558659217877095	0.0654119727439514	-0.0724598387264589	0.528882017263999
MDG21208150002	MDG21208	Antetindravita	Ambohimahasoa	0.490906751522105	-0.00558659217877095	0.0417843712002597	2.42888243924231	0.00757272119820704
MDG21208190001	MDG21208	Sahanimira	Ambohimahasoa	-0.496770626042495	-0.00558659217877095	0.0937650945963815	-1.60407120724862	0.945650821167386
MDG21208230001	MDG21208	Ambohinamboarina	Ambohimahasoa	-0.369354567192495	-0.00558659217877095	0.0606864524352131	-1.47665345955289	0.930115723187623
MDG22203010017	MDG22203	Ankorombe	Ambositra	0.40138057349953	-0.00558659217877095	0.0376752231057046	2.09667663313515	0.0180111051845167
MDG12120090008	MDG12120	Andratsaimahamasina	Mandoto	-0.590343657123986	-0.00558659217877095	0.193001021079887	-1.3310539981013	0.908414378019132
MDG11104190005	MDG11104	Ambatoharanana	Ankazobe	8.29333369645958	-0.00558659217877095	0.986888432947929	8.35386713730131	3.3031826549673e-17
MDG12109070008	MDG12109	Soavina Belanitra	Betafo	0.473261483286584	-0.00558659217877095	0.0772257735157973	1.72312432285265	0.0424330225988743
MDG22203130002	MDG22203	Tsaingy	Ambositra	-0.116870796899301	-0.00558659217877095	0.0396364074235604	-0.558967277462453	0.71190797367711
MDG11107330005	MDG11107	Maherirano	Anjozorobe	-0.0583668744789017	-0.00558659217877095	0.0847436467342447	-0.181308487228587	0.571937277705435
MDG11107330001	MDG11107	Ambohimirary	Anjozorobe	0.214216946302729	-0.00558659217877095	0.0847436467342447	0.755059376586025	0.225106678145592
MDG21208212003	MDG21208	Vohitrarivo	Ambohimahasoa	0.0481812713415871	-0.00558659217877095	0.104791308650104	0.166096372643209	0.434040554359328
MDG11104050011	MDG11104	Sambaina	Ankazobe	-0.019645512799575	-0.00558659217877095	0.118574076217258	-0.0408279057841491	0.516283453848493
MDG11107212001	MDG11107	Belanitra	Anjozorobe	0.227947633784937	-0.00558659217877095	0.104791308650104	0.721419548424582	0.235325711406389
MDG12109130002	MDG12109	Marolaona	Betafo	0.228265467472591	-0.00558659217877095	0.0529032425149382	1.01671692599549	0.154644055705955
MDG21208170007	MDG21208	Manaovasoa	Ambohimahasoa	0.577698397930393	-0.00558659217877095	0.0441471313546289	2.77606452498778	0.00275106438333882
MDG12120090012	MDG12120	Antanetikely	Mandoto	-0.0405882991462979	-0.00558659217877095	0.118574076217258	-0.101646949499091	0.540481543948152
MDG11107250004	MDG11107	Besorindrana	Anjozorobe	0.0618237085322334	-0.00558659217877095	0.242618984321639	0.136856010072823	0.445572305228237
MDG11107250002	MDG11107	Andranomisa Ambany	Anjozorobe	-0.156295783356231	-0.00558659217877095	0.159922378918718	-0.376864403478648	0.646862811901744
MDG21208030005	MDG21208	Ambalavola	Ambohimahasoa	0.531808049204093	-0.00558659217877095	0.0441471313546289	2.55765573460461	0.0052690180152345
MDG11107211001	MDG11107	Antanetibe	Anjozorobe	0.518733149942358	-0.00558659217877095	0.159922378918718	1.31111742623505	0.0949090470772361
MDG12109250008	MDG12109	Ambalavato	Betafo	0.0784176437527754	-0.00558659217877095	0.32531558972456	0.14728168631504	0.441454843519478
MDG21208230003	MDG21208	Ampilanonana	Ambohimahasoa	0.116345178128293	-0.00558659217877095	0.0847436467342447	0.418854614944386	0.337661193809506
MDG21208072007	MDG21208	Andraina	Ambohimahasoa	0.562684640836235	-0.00558659217877095	0.0708644961771111	2.13472197064182	0.0163918636302598
MDG21208072001	MDG21208	Antsiho	Ambohimahasoa	0.0882832302957548	-0.00558659217877095	0.0708644961771111	0.352623819005326	0.362185239141164
MDG22203410001	MDG22203	Antoetra	Ambositra	-0.0434609575993045	-0.00558659217877095	0.104791308650104	-0.116999157129093	0.546569639295853
MDG11104050009	MDG11104	Ambohibary	Ankazobe	-0.0203480800870936	-0.00558659217877095	0.136294777375027	-0.0399843948786737	0.515947216286644
MDG12109030005	MDG12109	Manataokafa	Betafo	-0.533084447301765	-0.00558659217877095	0.0467586031041948	-2.43943883822723	0.992644953735772
MDG22203390005	MDG22203	Farihilalina	Ambositra	0.563145165941299	-0.00558659217877095	0.118574076217258	1.6516294005259	0.0493050613787491
MDG22203491001	MDG22203	Ambohimitombo	Ambositra	0.857499236039908	-0.00558659217877095	0.136294777375027	2.33783781038942	0.00969783168356565
MDG12109090001	MDG12109	Antsoso	Betafo	0.404211966078242	-0.00558659217877095	0.0496602383814903	1.83893350728891	0.0329624833390624
MDG21208270006	MDG21208	Iasana	Ambohimahasoa	0.286064457817085	-0.00558659217877095	0.242618984321639	0.592108307113166	0.276889032274062
MDG11107130005	MDG11107	Ambohitsaratany	Anjozorobe	-0.135891537424824	-0.00558659217877095	0.104791308650104	-0.402530011902866	0.656352997158019
MDG22203230005	MDG22203	Marofototra Miray	Ambositra	-0.0838651708293337	-0.00558659217877095	0.0417843712002597	-0.382944640578601	0.649119594382309
MDG12109270010	MDG12109	Amboanjobe	Betafo	-0.18952100519404	-0.00558659217877095	0.0937650945963815	-0.600678921949295	0.72597306965729
MDG12109250009	MDG12109	Faravohitra	Betafo	0.116135853441671	-0.00558659217877095	0.193001021079887	0.277070868595553	0.390862844977458
MDG12120050003	MDG12120	Antsahavory	Mandoto	5.50264259118432	-0.00558659217877095	0.242618984321639	11.1827756388972	2.47583159780733e-29
MDG11107130003	MDG11107	Vohitrandriana	Anjozorobe	0.0772272590437499	-0.00558659217877095	0.104791308650104	0.255823449028563	0.399043583279001
MDG11107110002	MDG11107	Morarano Sud	Anjozorobe	0.833975370470266	-0.00558659217877095	0.136294777375027	2.27411879128708	0.0114794225804205
MDG22203030012	MDG22203	Tsaratanana	Ambositra	-0.0753703906506049	-0.00558659217877095	0.0376752231057046	-0.359523008160724	0.64039806560343
MDG11104110012	MDG11104	Ambohitrimangalaza	Ankazobe	-0.163398229538342	-0.00558659217877095	0.193001021079887	-0.359218936284333	0.640284344177625
MDG11107270001	MDG11107	Amboasary Nord	Anjozorobe	-0.0236792506209087	-0.00558659217877095	0.104791308650104	-0.0558907262062547	0.522285570650777
MDG11107270003	MDG11107	Manakana	Anjozorobe	0.00117048564105219	-0.00558659217877095	0.118574076217258	0.019622938634113	0.492172082485642
MDG11104110005	MDG11104	Volaniray	Ankazobe	0.0308060884649165	-0.00558659217877095	0.159922378918718	0.0910037786986906	0.463744794275186
MDG22203390004	MDG22203	Miandritsara	Ambositra	0.616362994385294	-0.00558659217877095	0.104791308650104	1.92128835946998	0.0273476819277807
MDG21208010009	MDG21208	Andondona	Ambohimahasoa	0.151121748659729	-0.00558659217877095	0.0441471313546289	0.745831751456584	0.227884528461761
MDG21208010007	MDG21208	Avaratsena	Ambohimahasoa	0.494372180644784	-0.00558659217877095	0.0441471313546289	2.37948487742183	0.00866842718265645
MDG12120050001	MDG12120	Antanambao Ambary	Mandoto	4.10125791442906	-0.00558659217877095	0.242618984321639	8.33769241845391	3.78771573351631e-17
MDG21208270001	MDG21208	Tsimanavakavaka	Ambohimahasoa	0.117064145246165	-0.00558659217877095	0.136294777375027	0.332223658469698	0.369860190237327
MDG22203450001	MDG22203	Ambohimanjaka	Ambositra	0.66262615333883	-0.00558659217877095	0.490708800530403	0.953899962507722	0.170067141231395
MDG22202090001	MDG22202	Ambondromisotra	Ambatofinandrahana	0.0762144668152513	-0.00558659217877095	0.242618984321639	0.166072045897668	0.434050126394735
MDG12109190005	MDG12109	Soavina II	Betafo	0.0121310842182032	-0.00558659217877095	0.056551622165067	0.0745047963168545	0.470304362433716
MDG11107099012	MDG11107	Anosimanarivo	Anjozorobe	-0.164458630028124	-0.00558659217877095	0.32531558972456	-0.278544782691994	0.609702903493092
MDG22203110001	MDG22203	Imerina Imady	Ambositra	-0.0819951573122254	-0.00558659217877095	0.0417843712002597	-0.373796395087547	0.645722099142914
MDG22202090002	MDG22202	Mahazina	Ambatofinandrahana	-0.119171632312275	-0.00558659217877095	0.242618984321639	-0.23059970409085	0.591187101241584
MDG21208030006	MDG21208	Soafandry	Ambohimahasoa	0.551552163432655	-0.00558659217877095	0.0496602383814903	2.50010915182512	0.00620775234080893
MDG11104190001	MDG11104	Antakavana	Ankazobe	8.29333369645958	-0.00558659217877095	0.986888432947929	8.35386713730131	3.3031826549673e-17
MDG12109290001	MDG12109	Inanantonana	Betafo	-0.00562692306462243	-0.00558659217877095	0.118574076217258	-0.000117123188340553	0.500046725391738
MDG11104071002	MDG11104	Mangabe	Ankazobe	1.34708648623621	-0.00558659217877095	0.159922378918718	3.38250327545206	0.000359142106592816
MDG11107212002	MDG11107	Mahamaintiomby	Anjozorobe	0.121656338150723	-0.00558659217877095	0.104791308650104	0.393071023999667	0.347133512343978
MDG11104230001	MDG11104	Miantso Lovasoa	Ankazobe	0.1054659302108	-0.00558659217877095	0.32531558972456	0.194704500144529	0.42281214436611
MDG12109090003	MDG12109	Ambatombano	Betafo	0.0625855874035161	-0.00558659217877095	0.0496602383814903	0.305916413742383	0.379834144172849
MDG12109070001	MDG12109	Alakamisy Anativato	Betafo	0.477976147759297	-0.00558659217877095	0.056551622165067	2.03343500797083	0.0210042967458486
MDG22203090012	MDG22203	Ampiterena	Ambositra	-0.143124251019413	-0.00558659217877095	0.0467586031041948	-0.636049423587662	0.73762789552716
MDG22202010010	MDG22202	Sambalahy	Ambatofinandrahana	1.32793525353413	-0.00558659217877095	0.32531558972456	2.33801717254575	0.00969317866586617
MDG22202070010	MDG22202	Soanafindra	Ambatofinandrahana	0.164605337448591	-0.00558659217877095	0.193001021079887	0.387399591993469	0.349230202902489
MDG22203050001	MDG22203	Ambatomenaloha	Ambositra	0.410449702011414	-0.00558659217877095	0.0396364074235604	2.08970064775199	0.0183223493964138
MDG22203050005	MDG22203	Ampanasamaina	Ambositra	0.0680583690855925	-0.00558659217877095	0.0358774708143368	0.388805256836072	0.348710105909908
MDG12109230004	MDG12109	Ranomainty	Betafo	0.73530267679561	-0.00558659217877095	0.159922378918718	1.85267262211624	0.0319646482096991
MDG21208290001	MDG21208	Fiadanana I	Ambohimahasoa	0.493307385107144	-0.00558659217877095	0.0772257735157973	1.79525906196997	0.0363062171328577
MDG21208290013	MDG21208	Mahatsiaro	Ambohimahasoa	0.519802625004331	-0.00558659217877095	0.0847436467342447	1.80479376051847	0.0355534805720376
MDG11107019001	MDG11107	Anjozorobe	Anjozorobe	0.0799390187030415	-0.00558659217877095	0.104791308650104	0.264200449961806	0.395812732181551
MDG11107019017	MDG11107	Ampilanonana	Anjozorobe	0.364915300885476	-0.00558659217877095	0.0937650945963815	1.20995671260021	0.1131477517887
MDG12109110001	MDG12109	Tritriva	Betafo	0.052830778116677	-0.00558659217877095	0.0772257735157973	0.210213628895454	0.416750471446905
MDG22202050001	MDG22202	Fenoarivo	Ambatofinandrahana	0.219549395916062	-0.00558659217877095	0.986888432947929	0.226626605263836	0.410357051244859
MDG11107310012	MDG11107	Ankazongoaika	Anjozorobe	0.346041940974273	-0.00558659217877095	0.104791308650104	1.08622920924614	0.138688798738044
MDG11107310013	MDG11107	Andrebakely	Anjozorobe	0.419420215670323	-0.00558659217877095	0.104791308650104	1.31290485636788	0.0946075051306984
MDG22202050004	MDG22202	Tsinjavina	Ambatofinandrahana	0.219549395916062	-0.00558659217877095	0.986888432947929	0.226626605263836	0.410357051244859
MDG12109050002	MDG12109	Miantsoarivo	Betafo	0.153367192281909	-0.00558659217877095	0.0496602383814903	0.713290553286424	0.237832990935722
MDG22203230010	MDG22203	Tsimatahodalana	Ambositra	-0.0771652114532755	-0.00558659217877095	0.0417843712002597	-0.350167939987125	0.636893667182326
MDG22203170002	MDG22203	Ilampy	Ambositra	0.334247268993056	-0.00558659217877095	0.0467586031041948	1.57157780157036	0.0580242489801167
MDG22202070011	MDG22202	Lovasoa Tsihadino	Ambatofinandrahana	0.183813421777834	-0.00558659217877095	0.193001021079887	0.43112201789473	0.333189825942932
MDG12109030004	MDG12109	Andranomafana	Betafo	0.422965471553047	-0.00558659217877095	0.0467586031041948	1.98185933519307	0.0237474931627344
MDG21208110010	MDG21208	Andranomavo	Ambohimahasoa	0.483564719933893	-0.00558659217877095	0.0467586031041948	2.26210343217266	0.0118455068036784
MDG21208252001	MDG21208	Camp Robin	Ambohimahasoa	0.603142816140686	-0.00558659217877095	0.0772257735157973	2.19049945745653	0.0142440170521542
MDG11107211004	MDG11107	Ambohijavona	Anjozorobe	0.917230473839713	-0.00558659217877095	0.193001021079887	2.10056349700554	0.0178396505980816
MDG11104010014	MDG11104	Ambatomitsangana	Ankazobe	2.7364996920731	-0.00558659217877095	0.193001021079887	6.24167732310193	2.16451648102868e-10
MDG11104010015	MDG11104	Voninahitrinitany I	Ankazobe	2.69605953895245	-0.00558659217877095	0.242618984321639	5.4848666485023	2.06890715484683e-08
MDG11104072001	MDG11104	Miarinarivo Sud	Ankazobe	1.30354025396635	-0.00558659217877095	0.193001021079887	2.97990161563326	0.00144170487946964
MDG11104030002	MDG11104	Maharidaza	Ankazobe	4.01249175515945	-0.00558659217877095	0.32531558972456	7.04475611472928	9.28933126088553e-13
MDG11104030001	MDG11104	Talata Angavo	Ankazobe	4.67107736163815	-0.00558659217877095	0.32531558972456	8.19943120497161	1.20763546522194e-16
MDG11107099001	MDG11107	Ambongamarina	Anjozorobe	0.277965901816684	-0.00558659217877095	0.32531558972456	0.497142662050008	0.309544225915836
MDG22202110007	MDG22202	Antsoamaina	Ambatofinandrahana	0.0215418083230159	-0.00558659217877095	0.32531558972456	0.0475632749780478	0.481032150603758
MDG22203150020	MDG22203	Manarinony	Ambositra	0.484146482374813	-0.00558659217877095	0.0441471313546289	2.33081707576079	0.00988150366148257
MDG22203290001	MDG22203	Ilaka Centre	Ambositra	0.102384683874831	-0.00558659217877095	0.242618984321639	0.219202672103718	0.413246087031509
MDG11104230007	MDG11104	Soavina	Ankazobe	-0.0764357390077578	-0.00558659217877095	0.32531558972456	-0.124217329081574	0.549428399060276
MDG11104150001	MDG11104	Tsaramasoandro	Ankazobe	0.0664147396502875	-0.00558659217877095	0.490708800530403	0.102784731648666	0.459066911728094
MDG11107350001	MDG11107	Marotsipoy	Anjozorobe	-0.828273509341507	-0.00558659217877095	0.490708800530403	-1.17441791510464	0.879886163542343
MDG11107350005	MDG11107	Ankokaina	Anjozorobe	-0.0663464115689467	-0.00558659217877095	0.193001021079887	-0.138304614636479	0.555000160695607
MDG12120070001	MDG12120	Anjoma Ramartina	Mandoto	5.10396392441709	-0.00558659217877095	0.986888432947929	5.14338066427852	1.34919041780676e-07
MDG12120150003	MDG12120	Andromba	Mandoto	0.5093579668885	-0.00558659217877095	0.242618984321639	1.04543752244605	0.147910401115814
MDG12120150007	MDG12120	Antanambe	Mandoto	0.445052372067012	-0.00558659217877095	0.159922378918718	1.12687078417632	0.12989855871123
MDG12109050001	MDG12109	Ambohijato	Betafo	0.477976147759297	-0.00558659217877095	0.056551622165067	2.03343500797083	0.0210042967458486
MDG12120070003	MDG12120	Tsaramiakatra	Mandoto	5.1039639244171	-0.00558659217877095	0.986888432947929	5.14338066427852	1.34919041780676e-07
MDG21208130003	MDG21208	Tsarafidifototra II	Ambohimahasoa	-0.161814170794236	-0.00558659217877095	0.0708644961771111	-0.586871946202841	0.721355143851445
MDG21208130001	MDG21208	Tsarafidifototra I	Ambohimahasoa	0.114821536838235	-0.00558659217877095	0.0654119727439514	0.470789951285837	0.318895370585874
MDG11104090001	MDG11104	Fihaonana	Ankazobe	0.0420012051521308	-0.00558659217877095	0.118574076217258	0.138197672375088	0.445042097311477
MDG12109150001	MDG12109	Manohisoa	Betafo	0.319298748018326	-0.00558659217877095	0.0529032425149382	1.41250166827114	0.0789011499118361
MDG22203430001	MDG22203	Mahazina	Ambositra	0.179133945279052	-0.00558659217877095	0.159922378918718	0.461913401667233	0.322071711504361
MDG22203410004	MDG22203	Faliarivo	Ambositra	0.86430400590236	-0.00558659217877095	0.242618984321639	1.76604695717981	0.03869398562588
MDG12109211001	MDG12109	Mahaiza	Betafo	0.477976147759297	-0.00558659217877095	0.056551622165067	2.03343500797083	0.0210042967458486
MDG12109211007	MDG12109	Mahazina	Betafo	0.0669809690642004	-0.00558659217877095	0.0708644961771111	0.272601459199987	0.392579795065961
MDG11107150004	MDG11107	Andohala	Anjozorobe	-0.0725150871239499	-0.00558659217877095	0.118574076217258	-0.194364159212416	0.577054624227217
MDG11107150001	MDG11107	Betatao	Anjozorobe	0.0292534871694654	-0.00558659217877095	0.159922378918718	0.0871213335971082	0.465287534049906
MDG22203170008	MDG22203	Manarintsoa	Ambositra	0.0579137776998723	-0.00558659217877095	0.0441471313546289	0.3022212591322	0.381241699541329
MDG11107170004	MDG11107	Ankazoandrano	Anjozorobe	0.833975370470266	-0.00558659217877095	0.136294777375027	2.27411879128708	0.0114794225804205
MDG11107170003	MDG11107	Analanakondro	Anjozorobe	0.833975370470266	-0.00558659217877095	0.136294777375027	2.27411879128708	0.0114794225804205
MDG22203210009	MDG22203	Fandraofana	Ambositra	-0.206110632679309	-0.00558659217877095	0.0376752231057046	-1.03309088682518	0.849219316150427
MDG11104071004	MDG11104	Ambohimanoro	Ankazobe	0.0518997881811792	-0.00558659217877095	0.104791308650104	0.177583385855759	0.429525086654974
MDG22203210004	MDG22203	Ambatovihina	Ambositra	0.301757689762224	-0.00558659217877095	0.0376752231057046	1.58342399244752	0.0566624290335281
MDG21208252006	MDG21208	Tambohobe	Ambohimahasoa	0.72651582150655	-0.00558659217877095	0.0847436467342447	2.51488577432928	0.00595354773998864
MDG21208071005	MDG21208	Vondrombe	Ambohimahasoa	0.184046516409223	-0.00558659217877095	0.0529032425149382	0.824466508945848	0.204837268938546
MDG12120130003	MDG12120	Ambohitrandriana	Mandoto	3.2028318824893	-0.00558659217877095	0.193001021079887	7.30316655291564	1.40536447312965e-13
MDG21208170011	MDG21208	Sahamadio	Ambohimahasoa	0.556146082861055	-0.00558659217877095	0.0396364074235604	2.82151617848411	0.00238986132793373
MDG22203450002	MDG22203	Sahamalola	Ambositra	1.04210562193725	-0.00558659217877095	0.986888432947929	1.05462894606816	0.145797529947901
MDG21208211006	MDG21208	Ampangabe	Ambohimahasoa	0.0350335717618983	-0.00558659217877095	0.0937650945963815	0.132654221063349	0.447233424546378
MDG21208251001	MDG21208	Tsimialonjafy Tomboarivo	Ambohimahasoa	-0.0323185637713821	-0.00558659217877095	0.0937650945963815	-0.0872992259284068	0.534783165353605
MDG11104072006	MDG11104	Tsarahonenana	Ankazobe	-0.0377053578875947	-0.00558659217877095	0.32531558972456	-0.0563127076092693	0.522453652154414
MDG22202030001	MDG22202	Itremo	Ambatofinandrahana	1.80388844562276	-0.00558659217877095	0.490708800530403	2.58309674919553	0.00489589299029073
MDG21208050003	MDG21208	Tsiandatsiana	Ambohimahasoa	0.486929154400548	-0.00558659217877095	0.0441471313546289	2.34406081977325	0.00953753029205069
MDG22203150002	MDG22203	Soarano	Ambositra	0.105348383069059	-0.00558659217877095	0.0772257735157973	0.399197081284758	0.344873996834061
MDG22202030004	MDG22202	Ifasina	Ambatofinandrahana	1.7410749737977	-0.00558659217877095	0.490708800530403	2.49342804888888	0.00632581114516647
MDG12120130001	MDG12120	Vasiana	Mandoto	4.0268664332966	-0.00558659217877095	0.242618984321639	8.18666325549494	1.34284135125466e-16
MDG21208090004	MDG21208	Amboditanjona	Ambohimahasoa	0.109773500104006	-0.00558659217877095	0.0606864524352131	0.468284431462873	0.319790600150344
MDG11104150013	MDG11104	Manerinerina	Ankazobe	0.446716837342867	-0.00558659217877095	0.242618984321639	0.918263856616811	0.179240372343283
MDG12109270004	MDG12109	Talatan'antoby	Betafo	0.0184845781458614	-0.00558659217877095	0.104791308650104	0.0743591769214425	0.470362295466873
MDG22203110008	MDG22203	Mandritsara	Ambositra	0.0859406312145036	-0.00558659217877095	0.0396364074235604	0.459730318442922	0.322854902345256
MDG12120010013	MDG12120	Mananjara Tsarahafatra	Mandoto	2.66052801956163	-0.00558659217877095	0.159922378918718	6.66690388893498	1.30628027530778e-11
MDG12109010003	MDG12109	Ambohiambo	Betafo	0.112929911975659	-0.00558659217877095	0.0496602383814903	0.53183196052056	0.297421192383609
MDG22203310006	MDG22203	Ambatonandriana	Ambositra	-0.153835097759196	-0.00558659217877095	0.193001021079887	-0.337450845649647	0.632111469654328
MDG21208110011	MDG21208	Tamiana	Ambohimahasoa	0.100984098756228	-0.00558659217877095	0.0467586031041948	0.492841212449917	0.311062394087666
MDG22203290018	MDG22203	Antanimenakely	Ambositra	-0.130391429920074	-0.00558659217877095	0.159922378918718	-0.312087805389669	0.622513103039753
MDG22203030014	MDG22203	Antsahavita	Ambositra	0.372256707661452	-0.00558659217877095	0.0396364074235604	1.8978617958363	0.0288571450940092
MDG21208050001	MDG21208	Ankerana	Ambohimahasoa	0.486929154400548	-0.00558659217877095	0.0441471313546289	2.34406081977325	0.00953753029205069
MDG11107110006	MDG11107	Ampatsikahitra	Anjozorobe	0.956341945575718	-0.00558659217877095	0.159922378918718	2.40540488431838	0.0080772783267425
MDG22202010006	MDG22202	Vinany	Ambatofinandrahana	-0.0625162106435339	-0.00558659217877095	0.490708800530403	-0.0812692683331732	0.532386093278692
MDG21208071010	MDG21208	Ambohimanarivo	Ambohimahasoa	0.105435042244078	-0.00558659217877095	0.0496602383814903	0.498199418862068	0.309171746012646
MDG22203070002	MDG22203	Ambohimandroso	Ambositra	0.471153002034123	-0.00558659217877095	0.0496602383814903	2.13932527673651	0.0162046669795154
MDG22203070001	MDG22203	Firaisantsoa I	Ambositra	0.0708577886937411	-0.00558659217877095	0.0396364074235604	0.38397100074462	0.350499970561567
MDG11104090005	MDG11104	Tsimialona	Ankazobe	0.030510635261744	-0.00558659217877095	0.118574076217258	0.104828403314938	0.458255985814194
MDG21208212001	MDG21208	Manjaka	Ambohimahasoa	0.01591888492958	-0.00558659217877095	0.193001021079887	0.0489518690788769	0.480478826415094
